# Supplementary material for: Epitranscriptomics of Ischemic Heart Disease—The IHD-EPITRAN Study Design and Objectives
Source: Int J Mol Sci. 2021 Jun 21;22(12):6630. doi: 10.3390/ijms22126630 (PMC8235045; doi:10.3390/ijms22126630)
Supplement: Supplementary file 1 [file ijms-22-06630-s001.zip]

Archive with 6 entries (5 files):
- Table S1_IHD-EPITRAN_IJMS_Proof.pdf
- Table S2_IHD-EPITRAN_IJMS_Proof.pdf
- __MACOSX/
- __MACOSX/._Table S1_IHD-EPITRAN_IJMS_Proof.pdf
- __MACOSX/._Table S2_IHD-EPITRAN_IJMS_Proof.docx
- __MACOSX/._Table S2_IHD-EPITRAN_IJMS_Proof.pdf
